# Supplementary material for: Mating Increases CHST10 Activity in Rat Oviductal Mucosa to Induce the Synthesis of HNK-1 Glycoproteins: Possible Role in Sperm–Oviduct Interactions
Source: Int J Mol Sci. 2025 Apr 2;26(7):3309. doi: 10.3390/ijms26073309 (PMC11989750; doi:10.3390/ijms26073309)
Supplement: Supplementary file 1 [file ijms-26-03309-s001.zip]

Archive with 1 entries (1 files):
- ijms-3461854-supplementary.pdf
